# Supplementary material for: Protonation of Borylated Carboxonium Derivative [2,6-B10H8O2CCH3]−: Theoretical and Experimental Investigation
Source: Int J Mol Sci. 2022 Apr 10;23(8):4190. doi: 10.3390/ijms23084190 (PMC9025682; doi:10.3390/ijms23084190)
Supplement: Supplementary file 1 [file ijms-23-04190-s001.zip]

Archive with 1 entries (1 files):
- ijms-1646891-supplementary.pdf
